# Supplementary material for: Bio-Humoral and Non-Invasive Haemodynamic Correlates of Renal Venous Flow Patterns across the Heart Failure Spectrum
Source: Medicina (Kaunas). 2023 Sep 24;59(10):1704. doi: 10.3390/medicina59101704 (PMC10608031; doi:10.3390/medicina59101704)
Supplement: Supplementary file 1 [file medicina-59-01704-s001.zip]

Archive with 1 entries (1 files):
- medicina-2598246-supplementary.pdf
